# Supplementary material for: The supernova remnant SN 1006 as a Galactic particle accelerator
Source: Nat Commun. 2022 Aug 30;13:5098. doi: 10.1038/s41467-022-32781-4 (PMC9427765; doi:10.1038/s41467-022-32781-4)
Supplement: Supplementary file 3 — Supplementary Software 1 [file 41467_2022_32781_MOESM3_ESM.zip]

Archive with 7 entries (5 files):
- code/
- code/code.py
- code/dataset/
- code/dataset/circle.reg
- code/dataset/image.fits
- code/dataset/region.reg
- code/README.txt
