# Supplementary material for: The supernova remnant SN 1006 as a Galactic particle accelerator
Source: Nat Commun. 2022 Aug 30;13:5098. doi: 10.1038/s41467-022-32781-4 (PMC9427765; doi:10.1038/s41467-022-32781-4)
Supplement: Supplementary file 3 — Supplementary Software 1 [file 41467_2022_32781_MOESM3_ESM.zip › code/code.py]

import pyregion
import numpy as np
from astropy.io import fits
from pyregion import read_region_as_imagecoord, get_mask
from astropy.utils.data import get_pkg_data_filename
from pyregion.mpl_helper import properties_func_default
from regions import PixCoord, CirclePixelRegion
from regions import PixCoord, PolygonPixelRegion

D = 2200*3e18
dim_pix_0 = 3.936
dim_pix = dim_pix_0/20 
arcsec = (1/3600)*2*np.pi/360 
pix_cm = 2*D*np.sin(dim_pix*arcsec/2) 

factor = 20

image = input('Put image (.fits): ')

fits_image_filename = get_pkg_data_filename(image)
hdul = fits.open(fits_image_filename)
data = hdul[0].data
header = hdul[0].header

x_siz = int(np.floor(header['NAXIS1']*factor))
y_siz = int(np.floor(header['NAXIS2']*factor))


shock = input('Put shock front region (.reg) in image coordinate: ')
circle = pyregion.open(shock)
circle_x0, circle_y0, circle_r = circle[0].coord_list[0]*factor, circle[0].coord_list[1]*factor, circle[0].coord_list[2]*factor
c = 'image;circle(%f,%f,%f)'%(circle_x0,circle_y0,circle_r)
cerchio = pyregion.parse(c)
x0, y0 = int(np.floor(circle_x0)), \
        int(np.floor(circle_y0))
radius = int(np.floor(circle_r))


mask_c = cerchio.get_mask(shape=(y_siz, x_siz))
mask_c = mask_c.astype(int)


region = input('Put region (.reg) in image coordinate: ')
r = pyregion.open(region)


for i in range ((len(r[0].coord_list))):
	r[0].coord_list[i]=r[0].coord_list[i]*factor 

r[0].coord_list = ','.join(map(str,r[0].coord_list))


region = ('image;polygon(%s)'%(r[0].coord_list))


r = pyregion.parse(region)
mask = r.get_mask(shape=(y_siz, x_siz))
mask = mask.astype(int)


a = np.zeros((y_siz,x_siz))


R_p = np.zeros((y_siz,x_siz))
chord = np.zeros((y_siz,x_siz))
dV = np.zeros((y_siz,x_siz))

for i in range (0,x_siz):
    for j in range (0,y_siz):
        a[j,i] = mask[j,i]*pix_cm**2

for i in range (0,x_siz):
	for j in range (0,y_siz):
		if mask[j,i] == 1: 
			R_p[j,i] = np.sqrt((i-x0)**2 + (j-y0)**2)
			if R_p[j,i]<=radius: 
				chord[j,i] = 2*np.sqrt(2*radius*pix_cm*(radius*pix_cm - R_p[j,i]*pix_cm) - (radius*pix_cm - R_p[j,i]*pix_cm)) 
				dV[j,i] = a[j,i]*chord[j,i]


vol = np.sum(dV)
print('volume = ', vol)
