# Supplementary material for: The supernova remnant SN 1006 as a Galactic particle accelerator
Source: Nat Commun. 2022 Aug 30;13:5098. doi: 10.1038/s41467-022-32781-4 (PMC9427765; doi:10.1038/s41467-022-32781-4)
Supplement: Supplementary file 3 — Supplementary Software 1 [file 41467_2022_32781_MOESM3_ESM.zip › code/dataset/circle.reg]

# Region file format: DS9 version 4.1
global color=green dashlist=8 3 width=1 font="helvetica 10 normal roman" select=1 highlite=1 dash=0 fixed=0 edit=1 move=1 delete=1 include=1 source=1
image
circle(334.14317,353.32999,221.79878)
