# Supplementary material for: The supernova remnant SN 1006 as a Galactic particle accelerator
Source: Nat Commun. 2022 Aug 30;13:5098. doi: 10.1038/s41467-022-32781-4 (PMC9427765; doi:10.1038/s41467-022-32781-4)
Supplement: Supplementary file 3 — Supplementary Software 1 [file 41467_2022_32781_MOESM3_ESM.zip › code/dataset/region.reg]

# Region file format: DS9 version 4.1
global color=green dashlist=8 3 width=1 font="helvetica 10 normal roman" select=1 highlite=1 dash=0 fixed=0 edit=1 move=1 delete=1 include=1 source=1
image
polygon(172.8749,205.75007,179.87458,199.87554,183.24976,197.75051,186.24963,196.62553,189.37462,195.50073,193.37505,190.37498,193.62491,184.50002,196.49986,180.74989,202.1251,180.62505,205.37502,177.49993,211.49995,175.62512,214.50003,177.25,217.75002,176.49999,221.4999,176.87489,221.12497,170.99998,222.24993,161.37495,193.24967,182.1255,169.87471,203.12556)
