# Supplementary material for: The supernova remnant SN 1006 as a Galactic particle accelerator
Source: Nat Commun. 2022 Aug 30;13:5098. doi: 10.1038/s41467-022-32781-4 (PMC9427765; doi:10.1038/s41467-022-32781-4)
Supplement: Supplementary file 3 — Supplementary Software 1 [file 41467_2022_32781_MOESM3_ESM.zip › code/README.txt]

1. System requirements

Python V3.6 or later. The code was tested on Python V3.8.5, on Ubuntu 20.04.3 LTS.

Packages needed:
- numpy (code tested with numpy 1.19.2)
- pyregion (code tested with pyregion 2.0)
- astropy (code tested with astropy 4.0.2)
- regions (code tested with regions 0.4)

Other software:
- DS9 (code tested with DS9 4.1)

2. Installation guide

The code is a Python script.

3. Demo

To run the code, type python plus the path to the script file. The code needs three different input files: an image in ".fits" format (path-to-image.fits), a circle region in ds9/image format (path-to-circle.reg) and a polygon region in ds9/image format (path-to-region.reg). The bin-size (in arcseconds) of the input image is set in the "dim_pix0" variable (dim_pix0=3.936 arcseconds in the example attached). The distance to the source (in cm) is set in the variable "D"
The output consists in the value of the volume (in cm^3) defined by the intersection between the region and the sphere.

4. Instructions
Files are included in dataset folder. The run time on a "normal" desktop computer is approximately 10 minutes
