# Supplementary material for: The supernova remnant SN 1006 as a Galactic particle accelerator
Source: Nat Commun. 2022 Aug 30;13:5098. doi: 10.1038/s41467-022-32781-4 (PMC9427765; doi:10.1038/s41467-022-32781-4)
Supplement: Supplementary file 4 — Source Data [file 41467_2022_32781_MOESM4_ESM.xlsx]

## Sheet: Table 1
Table 1
	Chandra observation	instrument	exposure (ks)	PI name	link
	13737	ACIS - S	87,89	Winkler	https://cxc.cfa.harvard.edu/cdaftp/byobsid/7/13737/
	13738	ACIS - I	73,47	Winkler	https://cxc.cfa.harvard.edu/cdaftp/byobsid/8/13738/
	13739	ACIS - I	100,07	Winkler	https://cxc.cfa.harvard.edu/cdaftp/byobsid/9/13739/
	13740	ACIS - I	50,41	Winkler	https://cxc.cfa.harvard.edu/cdaftp/byobsid/0/13740/
	13741	ACIS - I	98,48	Winkler	https://cxc.cfa.harvard.edu/cdaftp/byobsid/1/13741/
	13742	ACIS - I	79,04	Winkler	https://cxc.cfa.harvard.edu/cdaftp/byobsid/2/13742/
	13743	ACIS - I	92,56	Winkler	https://cxc.cfa.harvard.edu/cdaftp/byobsid/3/13743/
	14423	ACIS - I	25,02	Winkler	https://cxc.cfa.harvard.edu/cdaftp/byobsid/3/14423/
	14424	ACIS - I	25,39	Winkler	https://cxc.cfa.harvard.edu/cdaftp/byobsid/4/14424/
	14435	ACIS - I	38,32	Winkler	https://cxc.cfa.harvard.edu/cdaftp/byobsid/5/14435/
	9107	ACIS - S	68,87	Petre	https://cxc,cfa,harvard,edu/cdaftp/byobsid/7/9107/
	XMM observation	instrument	exposure (ks)	PI name	link
	0555630201	EPIC	109,719	Decourchelle	http://nxsa,esac,esa,int/nxsa-web/#obsid=0555630201

## Sheet: Table 2
Table 2
	Chandra Region	Volume	EM	Err (+)	Err (-)	τ	Err (+)	Err (-)	E cut	Err (+)	Err (-)	n ISM	Err (+)	Err (-)	χ2 /d,o,f,
		10^55 cm^3	10^54 cm^-3	10^54 cm^-3	10^54 cm^-3	10^8 s cm^-3	10^8 s cm^-3	10^8 s cm^-3	10^3 eV	10^3 eV	10^3 eV	cm^-3	cm^-3	cm^-3
	0	4,76	1,3	0,2	0,2	4,8	0,9	0.7				0,164	0,014	0,016	56,47/42
	1	4,26	1,9	0,2	0,2	6,2	0,6	0.5				0,209	0,011	0,012	122,38/77
	2	1,84	0,8	0,5	0,3	7,9	4	1.9	0.076	0.008	0.007	0,20	0,06	0,05	207,42/130
	3	3,49	1,6	0,9	0,5	7	3	2	0.17	0.007	0.006	0,21	0,05	0,04	178,73/162
	4	1,37	1,61	1,9	1,0	5,4	6	2	0,309	0,019	0,017	0,34	0,17	0,13	107,8/91
	5	1,37	0,8	0,7	0,4	7	5	2	0,27	0,02	0,02	0,29	0,10	0,07	124,22/92
	-1	9,52	3,3	0,2	0,2	4,9	0,4	0.3				0,188	0,007	0,007	137,83/94
	-2	11,3	5,6	0,4	0,4	4,7	0,4	0.3				0,222	0,009	0,009	71,75/41
	-3	6,09	2,7	0,4	0,4	5,7	0,8	0.6				0,212	0,015	0,016	47,42/40
	XMM-Newton Region
	3	3,43	1,26	0,26	0,15	11,5	2,0	2	0,138	0,004	0,005	0,206	0,020	0,011	168,0/176
	4, 5	2,65	1,5	0,9	0,6	6,7	3	1.9	0,272	0,007	0,007	0,26	0,07	0,06	179,6,182

## Sheet: Table 3
Table 3
	Azimuthal opening angle	Region name	Density	Err (+)	Err(-)
	deg		cm^-3	cm^-3	cm^-3
	53-63	a	0,206	0,2	0,13
	58-73	b	0,197	0,05	0,08
	65-80	c	0,189	0,05	0,07
	73-88	d	0,169	0,03	0,08
	80-96	e	0,150	0,05	0,06
	88-103	f	0,152	0,07	0,08
	96-112	g	0,199	0,09	0,11
	104-120	h	0,201	0,09	0,11

## Sheet: Figure 3a
Figure 3a
		Obliquity angle	Err (+)	Err (-)	Density	Err (+)	Err (-)
		deg	deg	deg	cm^-3	cm^-3	cm^-3
	Chandra data	3	4	4	0,29	0,10	0,07
		11	3.5	3.5	0,34	0,17	0,13
		35	8	8	0,21	0,05	0,04
		52	5	5	0,20	0,06	0,05
		65	7	7	0,209	0,011	0,012
		84.6	9	9	0,164	0,014	0,016
		93.5	10	10	0,188	0,007	0,007
		103.5	12	12	0,222	0,009	0,009
		113	9	9	0,212	0,015	0,016
	XMM-Newton data	7,25	7.25	7.25	0,26	0,07	0,06
		35	8	8	0,206	0,020	0,011
		58	5	5	0,206	0,2	0,13
		65,5	7.5	7.5	0,197	0,05	0,08
		72,5	7.5	7.5	0,189	0,05	0,07
		80,5	7.5	7.5	0,169	0,03	0,08
		88	8	8	0,150	0,05	0,06
		95,5	7.5	7.5	0,152	0,07	0,08
		104	8	8	0,199	0,09	0,11
		112	8	8	0,201	0,09	0,11

## Sheet: Figure 3b
Figure 3b
		Obliquity angle	Err (+)	Err (-)	Compression ratio	Err (+)	Err (-)
		deg	deg	deg
	Chandra data	3	4	4	7.07317	2.43902	1.70732
		11	3.5	3.5	8.29268	4.14634	3.17073
		35	8	8	5.12195	1.21951	0.97561
		52	5	5	4.87805	1.46341	1.21951
		65	7	7	5.09756	0.268293	0.292683
		84.6	9	9	4	0.341463	0.390244
		93.5	10	10	4.58537	0.170732	0.170732
		103.5	12	12	5.41463	0.219512	0.219512
		113	9	9	5.17073	0.365854	0.390244
	XMM-Newton data	7,25	7.25	7.25	6.93333	1.86667	1.6
		35	8	8	5.49333	0.533333	0.293333
		58	5	5	5.49333	5.33333	3.46667
		65,5	7.5	7.5	5.25333	1.33333	2.13333
		72,5	7.5	7.5	5.04	1.33333	1.86667
		80,5	7.5	7.5	4.50667	0.8	2.13333
		88	8	8	4	1.33333	1.6
		95,5	7.5	7.5	4.05333	1.86667	2.13333
		104	8	8	5.30667	2.4	2.93333
		112	8	8	5.36	2.4	2.93333
		angle	compression ratio
	Solid line	0,0	6,37232
		19,1453	6,36071
		23,9316	6,36071
		29,1168	6,32589
		33,1054	6,25625
		37,094	6,15179
		40,6838	5,95446
		47,8632	5,45536
		50,6553	5,26964
		53,4473	5,13036
		57,037	4,99107
		60,6268	4,875
		63,8177	4,73571
		70,5983	4,35268
		73,3903	4,21339
		76,1823	4,12054
		79,7721	4,05089
		83,7607	4,01607
		96,9231	4,01607
		102,507	4,08571
		106,895	4,225
		114,074	4,63125
		116,866	4,77054
		119,658	4,89821
		123,647	5,02589
		127,635	5,16518
		130,427	5,32768
		133,219	5,49018
		140,0	5,97768
	Dotted line	0	4,68341
		1	4,68341
		2	4,6834
		3	4,6834
		4	4,68339
		5	4,68337
		6	4,68336
		7	4,68334
		8	4,68332
		9	4,68329
		10	4,68325
		11	4,6832
		12	4,68315
		13	4,68308
		14	4,68299
		15	4,68287
		16	4,68274
		17	4,68256
		18	4,68234
		19	4,68207
		20	4,68174
		21	4,68132
		22	4,68079
		23	4,68014
		24	4,67933
		25	4,67832
		26	4,67706
		27	4,6755
		28	4,67357
	Dashed line	0	6,34106
		1	6,34102
		2	6,34097
		3	6,34091
		4	6,34084
		5	6,34075
		6	6,34063
		7	6,34049
		8	6,34031
		9	6,34008
		10	6,3398
		11	6,33945
		12	6,33901
		13	6,33847
		14	6,33778
		15	6,33693
		16	6,33587
		17	6,33454
		18	6,33289
		19	6,33082
		20	6,32825
		21	6,32505
		22	6,32106
		23	6,31609
		24	6,30992
		25	6,30225
		26	6,29273
		27	6,28095
		28	6,2664

## Sheet: Figure 5
Figure 5
		Obliquity angle	Err (+)	Err (-)	Ionization parameter	Err (+)	Err (-)
		deg	deg	deg	10^8 s cm^-3	10^8 s cm^-3	10^8 s cm^-3
	Chandra data	3	4	4	7	5	2
		11	3.5	3.5	5,4	6	2
		35	8	8	7	3	2
		52	5	5	7,9	4	1.9
		65	7	7	6,2	0,6	0.5
		84.6	9	9	4,8	0,9	0.7
		93.5	10	10	4,9	0,4	0.3
		103.5	12	12	4,7	0,4	0.3
		113	9	9	5,7	0,8	0.6
		angle	Ionization parameter
		deg	cm^-3
	Solid line	0,0	764678400
		19,1453	763285200
		23,9316	763285200
		29,1168	759106800
		33,1054	750750000
		37,094	738214800
		40,6838	714535200
		47,8632	654643200
		50,6553	632356800
		53,4473	615643200
		57,037	598928400
		60,6268	585000000
		63,8177	568285200
		70,5983	5.22322e+08
		73,3903	5.05607e+08
		76,1823	494464800
		79,7721	486106800
		83,7607	481928400
		96,9231	481928400
		102,507	4.90285e+08
		106,895	5.07e+08
		114,074	555750000
		116,866	572464800
		119,658	587785200
		123,647	603106800
		127,635	619821600
		130,427	5.32768
		133,219	658821600
		140,0	717321600

## Sheet: Figure 6
Figure 6
		Obliquity angle	Err (+)	Err (-)	compression ratio	Err (+)	Err (-)
		deg	deg	deg
	Chandra data	3	4	4	7.07317	2.43902	1.70732
		11	3.5	3.5	8.29268	4.14634	3.17073
		35	8	8	5.12195	1.21951	0.97561
		52	5	5	4.87805	1.46341	1.21951
		65	7	7	5.09756	0.268293	0.292683
		84.6	9	9	4	0.341463	0.390244
		93.5	10	10	4.58537	0.170732	0.170732
		103.5	12	12	5.41463	0.219512	0.219512
		113	9	9	5.17073	0.365854	0.390244
	XMM-Newton data	7,25	7.25	7.25	6.93333	1.86667	1.6
		35	8	8	5.49333	0.533333	0.293333
		58	5	5	5.49333	5.33333	3.46667
		65,5	7.5	7.5	5.25333	1.33333	2.13333
		72,5	7.5	7.5	5.04	1.33333	1.86667
		80,5	7.5	7.5	4.50667	0.8	2.13333
		88	8	8	4	1.33333	1.6
		95,5	7.5	7.5	4.05333	1.86667	2.13333
		104	8	8	5.30667	2.4	2.93333
		112	8	8	5.36	2.4	2.93333
		angle	compression ratio
	Solid line	0,0	6,34115
		1,0	6,34115
		2,0	6,34115
		3,0	6,34115
		4,0	6,34115
		5,0	6,34115
		6,0	6,34115
		7,0	6,34115
		8,0	6,34115
		9,0	6,34115
		10,0	6,34115
		11,0	6,34115
		12,0	6,34115
		13,0	6,34115
		14,0	6,34115
		15,0	6,34115
		16,0	6,34113
		17,0	6,3411
		18,0	6,34107
		19,0	6,34102
		20,0	6,34097
		21,0	6,34089
		22,0	6,34079
		23,0	6,34067
		24,0	6,3405
		25,0	6,34028
		26,0	6,34
		27,0	6,33962
		28,0	6,33914
		29,0	6,33851
		30,0	6,33768
		31,0	6,33661
		32,0	6,33521
		33,0	6,33338
		34,0	6,33101
		35,0	6,32792
		36,0	6,32391
		37,0	6,31871
		38,0	6,31197
		39,0	6,30328
		40,0	6,29211
		41,0	6,27779
		42,0	6,25956
		43,0	6,2365
		44,0	6,2076
		45,0	6,17178
		46,0	6,12801
		47,0	6,07541
		48,0	6,01346
		49,0	5,94222
		50,0	5,8625
		51,0	5,77593
		52,0	5,68493
		53,0	5,59245
		54,0	5,50157
		55,0	5,41507
		56,0	5,33507
		57,0	5,26281
		58,0	5,19865
		59,0	5,14219
		60,0	5,09239
		61,0	5,04786
		62,0	5,00694
		63,0	4,96788
		64,0	4,92891
		65,0	4,88835
		66,0	4,84463
		67,0	4,79647
		68,0	4,74298
		69,0	4,68383
		70,0	4,61942
		71,0	4,5509
		72,0	4,4802
		73,0	4,40973
		74,0	4,34208
		75,0	4,27958
		76,0	4,22395
		77,0	4,17614
		78,0	4,13635
		79,0	4,10412
		80,0	4,07863
		81,0	4,05887
		82,0	4,04379
		83,0	4,03244
		84,0	4,02401
		85,0	4,01783
		86,0	4,01339
		87,0	4,0103
		88,0	4,00828
		89,0	4,00714
		90,0	4,00677
		91,0	4,00714
		92,0	4,00828
		93,0	4,0103
		94,0	4,01339
		95,0	4,01783
		96,0	4,02401
		97,0	4,03244
		98,0	4,04379
		99,0	4,05887
		100,0	4,07863
		101,0	4,10412
		102,0	4,13635
		103,0	4,17614
		104,0	4,22395
		105,0	4,28115
		106,0	4,34208
		107,0	4,40973
		108,0	4,4802
		109,0	4,5509
		110,0	4,61942
		111,0	4,68383
		112,0	4,74298
		113,0	4,79647
		114,0	4,84463
		115,0	4,88835
		116,0	4,92891
		117,0	4,96788
		118,0	5,00694
		119,0	5,04786
		120,0	5,09239
		121,0	5,14219
		122,0	5,19865
		123,0	5,26281
		124,0	5,33507
		125,0	5,41507
		126,0	5,50157
		127,0	5,59245
		128,0	5,68493
		129,0	5,77593
		130,0	5,8625
		131,0	5,94222
		132,0	6,01346
		133,0	6,07541
		134,0	6,12801
		135,0	6,17178
		136,0	6,2076
		137,0	6,2365
		138,0	6,25956
		139,0	6,27779
		140,0	6,29211
		141,0	6,30328
		142,0	6,31197
		143,0	6,31871
		144,0	6,32391
		145,0	6,32792
		146,0	6,33101
		147,0	6,33338
		148,0	6,33521
		149,0	6,33661
		150,0	6,33768
		151,0	6,33851
		152,0	6,33914
		153,0	6,33962
		154,0	6,34
		155,0	6,34028
